# Supplementary material for: A masked generative graph representation learning framework empowering precise spatial domain identification
Source: Bioinformatics. 2026 May 22;42(6):btag333. doi: 10.1093/bioinformatics/btag333 (PMC13263152; doi:10.1093/bioinformatics/btag333)
Supplement: btag333_Supplementary_Data [file btag333_supplementary_data.zip]

Archive with 3 entries (3 files):
- Supplementary.pdf
- 01-Jun-2026_064654_SupplementaryMaterials.pdf
- SupplementaryMaterials.pdf
